# Supplementary material for: The cellular coding of temperature in the mammalian cortex
Source: Nature. 2023 Feb 8;614(7949):725–31. doi: 10.1038/s41586-023-05705-5 (PMC9946826; doi:10.1038/s41586-023-05705-5)
Supplement: Supplementary file 3 — Source Data Figs. 1–5 and Source Data Extended Data Figs. 1–8. [file 41586_2023_5705_MOESM3_ESM.xlsx]

## Sheet: fig1 f,g,j
	Fig 1f						Fig 1g
		Cool S1	Warm S1	Cool pIC	Warn pIC			Cool S1	Warm S1	Cool pIC	Warn pIC
		-3.46176	-1.30454	-0.859285	0.269247			-0.688265	0.21807	-5.68805	-3.23312
		-2.46853	2.19693	-0.055038	1.51241			3.27116	-2.54283	-2.05175	-2.88605
		-2.46842	-1.21452	0.235764	-2.45091			-0.488573	-1.05728	-1.99581	-4.80465
		-0.61092	-0.228274	1.55011	-0.842867			-0.035832	1.18532	-5.83369	-4.26495
	Mean:	-2.25241	-0.137601	0.217887	-0.37803		Mean:	0.514623	-0.549178	-3.89233	-3.79719
	t:	-3.78463	-0.16874	0.43506	-0.44902		t:	0.554	-0.67987	-3.60643	-8.52257
	p:	0.03234	0.87674	0.69292	0.68387		p:	0.6182	0.54535	0.0366	0.00339
	Fig 1j
	Forepaw cool
	Onsets	0.095	0.095	0.095	0.095	0.095	0.095	0.095	0.145	0.145	0.145	0.145	0.095	0.145	0.145
	Mean	0.116
	SEM	0.007
	Forepaw warm
	Onsets	0.545	0.695	0.695	0.545	0.395	0.495	0.645	0.445	0.445	0.495	0.395	0.395	0.395	0.395
	Mean	0.499
	SEM	0.03
	Hindpaw cool
	Onsets	0.245	0.195	0.245	0.295	0.245	0.195	NA
	Mean	0.237
	SEM	0.015
	Hindpaw warm
	Onsets	0.595	0.645	0.545	NA	NA	NA	NA
	Mean	0.595
	SEM	0.029
	Face cool
	Onsets	0.045	0.045	0.095	0.045	0.095	0.095	0.095	0.095	0.095
	Mean	0.078
	SEM	0.008
	Face warm
	Onsets	0.645	0.545	0.395	0.545	0.445	0.045	0.495	0.045	NA
	Mean	0.395
	SEM	0.081
	NA: Not available. Amplitude value below threshold, see methods.

## Sheet: fig2 e, g
	Fig 2e									Fig 2g
	pIC			S1
	Thermal bias	Probability		Thermal bias	Probability						c-c, w-w	c-w
	-0.95	0.148794		-0.95	0.783455
	-0.85	0.0965147		-0.85	0.0851582					max	603.3	603.3
	-0.75	0.0563003		-0.75	0.0291971					Q3	296.2	296.6
	-0.65	0.0509383		-0.65	0.0121655					Q2	205.7	204.2
	-0.55	0.0469169		-0.55	0.00729927					Q1	123.1	123.5
	-0.45	0.0335121		-0.45	0.00486618					min	1	1
	-0.35	0.0375335		-0.35	0.00243309
	-0.25	0.0241287		-0.25	0.00973236
	-0.15	0.0241287		-0.15	0.00243309
	-0.05	0.0321716		-0.05	0.00243309
	0.05	0.0227882		0.05	0
	0.15	0.0308311		0.15	0
	0.25	0.0174263		0.25	0
	0.35	0.0281501		0.35	0.00243309
	0.45	0.0321716		0.45	0
	0.55	0.0335121		0.55	0
	0.65	0.0402145		0.65	0.00243309
	0.75	0.0549598		0.75	0.00486618
	0.85	0.0764075		0.85	0.0218978
	0.95	0.112601		0.95	0.0291971

## Sheet: fig3 c,d,e
	Fig 3c														Fig 3d
	Tuned Cool		Tuned Warm		Broadly tuned Cool		Broadly tuned Warm		S1 cool		S1 Warm				Cool		Warm
	Time	Count	Time	Count	Time	Count	Time	Count	Time	Count	Time	Count			Duration index	Count	Duration index	Count
	0.025	37	0.025	0	0.025	8	0.025	0	0.025	21	0.025	0			< -1.3	10	< -1.3	7
	0.075	98	0.075	0	0.075	18	0.075	0	0.075	65	0.075	0			-1.25	0	-1.25	0
	0.125	180	0.125	0	0.125	68	0.125	0	0.125	129	0.125	0			-1.15	2	-1.15	0
	0.175	37	0.175	1	0.175	9	0.175	1	0.175	45	0.175	0			-1.05	0	-1.05	0
	0.225	32	0.225	10	0.225	10	0.225	6	0.225	47	0.225	0			-0.95	1	-0.95	1
	0.275	21	0.275	44	0.275	2	0.275	15	0.275	17	0.275	0			-0.85	1	-0.85	4
	0.325	7	0.325	59	0.325	0	0.325	23	0.325	5	0.325	1			-0.75	2	-0.75	0
	0.375	6	0.375	55	0.375	1	0.375	17	0.375	2	0.375	0			-0.65	1	-0.65	2
	0.425	14	0.425	61	0.425	2	0.425	21	0.425	7	0.425	1			-0.55	3	-0.55	5
	0.475	8	0.475	36	0.475	1	0.475	7	0.475	4	0.475	1			-0.45	4	-0.45	5
	0.525	6	0.525	50	0.525	2	0.525	12	0.525	2	0.525	1			-0.35	5	-0.35	11
	0.575	5	0.575	25	0.575	2	0.575	10	0.575	8	0.575	4			-0.25	8	-0.25	11
	0.625	2	0.625	10	0.625	1	0.625	3	0.625	4	0.625	1			-0.15	14	-0.15	18
	0.675	4	0.675	12	0.675	0	0.675	3	0.675	4	0.675	7			-0.05	22	-0.05	28
	0.725	1	0.725	7	0.725	1	0.725	1	0.725	7	0.725	3			0.05	23	0.05	45
	0.775	1	0.775	7	0.775	0	0.775	1	0.775	4	0.775	3			0.15	27	0.15	60
	0.825	2	0.825	9	0.825	0	0.825	2	0.825	4	0.825	1			0.25	21	0.25	46
	0.875	0	0.875	2	0.875	0	0.875	0	0.875	1	0.875	0			0.35	19	0.35	41
	0.925	0	0.925	3	0.925	0	0.925	1	0.925	3	0.925	0			0.45	22	0.45	38
	0.975	1	0.975	2	0.975	0	0.975	0	0.975	3	0.975	0			0.55	39	0.55	18
	>1	8	>1	8	>1	0	>1	2	>1	5	>1	2			0.65	55	0.65	24
															0.75	77	0.75	14
															0.85	67	0.85	15
															0.95	41	0.95	6
															1.05	3	1.05	1
															1.15	2	1.15	1
	Fig 3e														1.25	1	1.25	0
															> 1.3	0	> 1.3	0
	Cool		Warm
	Time	Duration index	Time	Duration index
	0.16	0.47796	0.58	-0.00984604
	0.12	0.762678	0.5	0.598283
	0.1	0.726035	0.4	0.167477
	0.1	0.789353	0.4	0.177798
	0.16	-0.645691	0.38	0.166151
	0.16	0.0845978	0.56	0.127095
	0.24	0.291857	0.44	-0.259671
	0.16	0.387076	0.5	0.234865
	0.12	0.89937	0.42	0.627093
	0.14	0.501653	0.36	0.0774577
	0.28	0.181714	0.4	0.347002
	0.12	0.644343	0.44	0.464092
	0.12	0.644992	0.56	0.105504
	0.02	0.199752	0.28	0.912584
	0.18	0.0616815	0.48	0.166159
	0.14	0.800212	0.58	0.0417255
	0.1	0.786068	0.4	0.345478
	0.12	0.766236	0.5	0.512885
	0.26	0.0479967	0.38	0.30555
	0.12	0.700381	0.38	0.172489
	0.14	0.515364	0.48	0.242805
	0.1	0.688966	0.48	0.615161
	0.1	0.316479	0.42	0.557355
	0.14	0.663696	0.38	0.746334
	0.12	0.405483	0.48	-0.0570508
	0.12	0.676442	0.16	-0.21853
	0.26	0.070945	0.44	0.343289
	0.1	0.823288	0.5	0.495491
	0.1	0.745528	0.44	0.811413
	0.08	0.873594	0.4	0.474386
	0.38	-0.183199	0.48	0.482799
	0.4	-0.158181	0.5	0.270519
	0.24	0.564161	0.46	0.74584
	0.18	0.812533	0.52	0.212659
	0.14	0.753152	0.56	0.164925
	0.16	0.718523	0.54	0.211521
	0.1	0.617201	0.5	-0.0148152
	0.14	0.626043	0.4	0.750038
	0.1	0.809547	0.4	0.673391
	0.2	0.692524	0.46	-0.00414141
	0.14	0.875551	0.52	-0.0528986
	0.1	0.833831	0.44	0.0677637
	0.12	0.962872	0.3	0.163163
	0.4	-0.279868	0.32	0.161136
	0.44	0.296195	0.26	0.369476
	0.44	-0.0349206	0.36	0.26621
	0.16	0.382824	0.26	0.568241
	0.12	0.694634	0.3	0.493504
	0.26	0.166824	0.32	0.216443
	0.14	0.737466	0.48	0.0671069
	0.5	-0.215984	0.38	0.062696
	0.14	0.582664	0.38	0.0774783
	0.46	-0.412647	0.4	0.207519
	0.12	0.819785	0.54	-0.175432
	0.1	0.444462	0.46	-0.10631
	0.14	0.671113	0.44	-0.0593196
	0.44	-0.179121	0.38	0.148804
	0.1	0.721448	0.48	-0.0277282
	0.12	0.560034	0.48	-0.0645946
	0.08	0.721331	0.44	0.0149202
	0.28	-0.206911	0.4	0.138597
	0.16	0.519867	0.32	0.0186632
	0.14	0.327045	0.32	0.105928
	0.22	0.62995	0.52	-0.0276069
	0.42	-0.415999	0.42	0.176202
	0.3	0.132754	0.54	-0.299108
	0.14	0.404957	0.48	-0.0647217
	0.1	0.269255	0.44	-0.0725994
	0.26	-0.319282	0.38	-0.0207182
	0.16	0.413627	0.38	0.00816533
	0.26	0.652802	0.46	0.549608
	0.26	0.593981	0.48	0.57571
	0.1	0.500759	0.3	0.0900771
	0.12	0.617805	0.46	0.395788
	0.14	1.00466	0.5	0.458381
	0.1	0.776768	0.52	-0.095673
	0.1	0.926762	0.5	0.206143
	0.12	0.816895	0.32	0.652402
	0.28	0.573012	0.46	-0.105235
	0.14	0.671179	0.5	0.407752
	0.32	0.432622	0.44	0.384018
	0.06	0.829713	0.54	0.0419008
	0.12	0.597882	0.44	0.39686
	0.1	0.559261	0.56	0.3789
	0.08	0.707212	0.34	0.357319
	0.06	0.603258	0.56	0.567488
	0.1	0.752179	0.42	-0.0123407
	0.06	0.871885	0.34	0.295358
	0.1	0.226223	0.38	0.0308726
	0.12	0.504509	0.5	-0.135205
	0.1	0.309256	0.46	0.23108
	0.14	-0.0506575	0.5	0.449457
	0.46	-0.304064	0.44	-0.137855
	0.12	0.763543	0.42	0.174726
	0.14	0.12291	0.34	0.297862
	0.12	0.784779	0.52	-0.40845
	0.12	-0.000822013	0.3	-0.240497
	0.18	-0.0135509	0.58	-0.130635
	0.44	-0.215495	0.5	0.275884
	0.1	0.225219	0.44	0.180795
	0.12	0.0770615	0.56	0.0899543
	0.08	0.6083	0.44	0.219316
	0.2	-0.0328393	0.4	-0.134547
	0.24	-0.036604	0.34	-0.137416
	0.32	-0.0490307	0.54	0.117658
	0.14	-0.171942	0.4	0.0756784
	0.06	0.572507	0.5	-0.0576907
	0.04	0.804542	0.52	-0.0439193
	0.08	0.801817	0.5	0.11212
	0.08	0.920974	0.38	0.0937296
	0.06	0.867033	0.5	0.286521
	0.14	0.0149011	0.3	0.127304
	0.52	-0.227662	0.34	0.168686
	0.1	0.737785	0.56	0.305101
	0.1	0.310226	0.38	0.340968
	0.14	0.00577741	0.54	0.0557834
	0.2	0.275801	0.38	0.0880625
	0.08	0.750867	0.38	0.186903
	0.02	0.52276	0.44	0.194772
	0.08	0.70651	0.54	0.393138
	0.1	0.744776	0.46	0.342582
	0.06	0.639081	0.36	0.198264
	0.02	0.684738	0.46	0.249669
	0.4	0.303186	0.36	0.10537
	0.12	0.0553742	0.38	-0.063459
	0.4	0.0189508	0.36	0.505471
	0.32	0.396882	0.58	0.0992666
	0.22	0.022773	0.44	0.101773
	0.14	0.684992	0.42	0.164527
	0.5	-0.191567	0.52	0.505623
	0.14	0.680265	0.56	0.437733
	0.12	0.78253	0.4	0.343158
	0.5	-0.0779487	0.52	0.0264288
	0.5	-0.491992	0.58	0.350424
	0.22	-0.0296082	0.36	0.188521
	0.14	0.431728	0.48	0.437187
	0.32	-0.16269	0.4	0.272362
	0.18	0.774498	0.48	0.262567
	0.14	0.0411148	0.44	0.419817
	0.12	0.65478	0.5	0.48146
	0.12	0.184039	0.58	0.453351
	0.04	0.824548	0.4	0.112402
	0.02	0.751546	0.5	0.241019
	0.02	0.761048	0.4	0.174836
	0.02	1.07054	0.5	0.00721924
	0.28	0.363912	0.5	0.169602
	0.04	0.47454	0.42	0.637113
	0.18	0.873863	0.34	0.0243558
	0.04	0.834801	0.5	0.338974
	0.06	0.881491	0.46	0.370657
	0.18	0.130542	0.46	0.15964
	0.02	0.976942	0.38	0.101905
	0.08	0.573642	0.32	-0.121933
	0.06	0.591917	0.36	0.320093
	0.1	0.82231	0.3	0.0569947
	0.02	0.937617	0.48	-0.0129436
	0.06	0.916769	0.58	0.332056
	0.04	1.1446	0.38	0.169071
	0.06	0.86845	0.46	-0.00700949
	0.14	0.127638	0.42	0.0248595
	0.28	-0.0952346	0.4	-0.378035
	0.44	-0.465445	0.5	0.208811
	0.1	0.857916	0.34	0.166551
	0.2	-0.11728	0.54	0.0242535
	0.08	0.765722	0.46	0.00557549
	0.08	0.439465	0.4	0.800503
	0.14	0.283869	0.38	0.359312
	0.08	0.865955	0.32	-0.0684993
	0.08	0.86523	0.34	-0.178895
	0.18	0.114272	0.38	-0.260498
	0.06	0.759759	0.36	0.218915
	0.08	0.808308	0.36	-0.45733
	0.38	0.241773	0.3	0.504296
	0.1	0.644388	0.34	0.463253
	0.04	0.743381	0.32	0.521649
	0.3	-0.0430472	0.52	0.441784
	0.12	-0.325164	0.3	0.201673
	0.14	0.693747	0.32	0.449207
	0.04	0.721106	0.34	0.69317
	0.08	0.808868	0.42	0.306665
	0.08	0.729614	0.42	-0.176898
	0.12	0.582696	0.36	0.329833
	0.06	0.938727	0.46	0.133972
	0.06	0.903477	0.4	0.383569
	0.08	0.646896	0.38	0.626006
	0.08	0.490649	0.28	0.691755
	0.08	0.719625	0.32	0.693326
	0.46	-0.123347	0.32	0.692601
	0.06	0.626991	0.54	0.105228
	0.06	0.897291	0.36	0.413307
	0.06	0.800744	0.36	0.260625
	0.06	0.94586	0.28	0.166361
	0.06	0.782134	0.48	0.463841
	0.18	0.770064	0.42	0.672531
	0.04	0.827633	0.3	0.391427
	0.02	0.761272	0.32	0.348936
	0.2	0.628146	0.36	0.48418
	0.1	0.785871	0.42	-0.0808592
	0.12	0.39944	0.54	0.132911
	0.12	0.406002	0.48	0.658156
	0.12	0.806447	0.32	0.280531
	0.12	0.688407	0.52	0.0713167
	0.14	0.759743	0.52	-0.594531
	0.12	0.759997	0.52	-0.0405596
	0.24	0.517682	0.54	0.380368
	0.12	0.605618	0.48	0.191519
	0.12	0.941437	0.34	0.389583
	0.14	0.668959	0.44	0.524437
	0.1	1.1251	0.34	0.643035
	0.16	0.0785321	0.42	0.461117
	0.2	0.611621	0.32	0.400422
	0.34	-0.189774	0.42	-0.00260807
	0.1	0.888796	0.36	0.100271
	0.14	0.868949	0.34	0.74251
	0.08	0.925404	0.34	0.385418
	0.12	0.726042	0.32	0.636511
	0.12	0.863564	0.32	0.820258
	0.18	-0.127333	0.44	0.386193
	0.36	-0.0711883	0.34	0.644994
	0.12	0.724737	0.32	0.779505
	0.2	0.188225	0.36	0.872851
	0.06	0.734667	0.56	0.0351211
	0.06	0.861222	0.32	0.641729
	0.06	0.974231	0.36	0.6721
	0.1	0.945078	0.34	0.930135
	0.12	0.684241	0.4	0.442884
	0.46	0.190053	0.46	0.472556
	0.12	0.623353	0.56	0.0557337
	0.08	0.821961	0.34	0.198422
	0.04	0.917112	0.28	0.618544
	0.12	0.741762	0.3	0.702889
	0.06	0.721452	0.4	0.131368
	0.02	0.926209	0.52	-0.234632
	0.12	0.869656	0.26	0.828573
	0.06	0.905104	0.48	0.386117
	0.06	0.573283	0.34	0.171717
	0.18	0.310638	0.32	0.0231245
	0.04	0.806959	0.42	0.0761565
	0.22	-0.0262073	0.3	0.282381
	0.08	0.867029	0.44	0.260447
	0.18	0.757462	0.36	0.0187147
	0.08	0.756803	0.46	0.125248
	0.06	0.567754	0.38	0.233709
	0.14	0.565011	0.38	0.219779
	0.06	0.536615	0.42	0.504314
	0.04	0.718892	0.24	0.826995
	0.06	0.623706	0.34	0.24735
	0.26	0.645747	0.38	0.601433
	0.12	0.688238	0.28	0.439765
	0.08	0.691842	0.38	0.289416
	0.06	0.696469	0.36	0.300614
	0.06	0.88018	0.46	0.865842
	0.14	0.729351	0.34	0.512732
	0.08	0.293044	0.24	0.257421
	0.12	0.703582	0.34	0.853812
	0.1	0.26478	0.42	0.130514
	0.38	0.159398	0.4	0.887108
	0.06	0.79214	0.3	0.195507
	0.1	0.956444	0.34	0.700694
	0.04	0.772292	0.36	0.702419
	0.14	0.494609	0.34	1.18308
	0.04	0.230544	0.32	0.834525
	0.04	0.713572	0.38	0.713733
	0.42	-0.0685117	0.38	0.867691
	0.42	-0.0121572	0.58	0.0617342
	0.08	0.566503	0.28	0.929336
	0.36	-0.302898	0.24	0.756728
	0.3	-0.249605	0.4	0.655363
	0.2	0.450741	0.46	0.7962
	0.04	0.324677	0.22	0.461561
	0.04	0.937906	0.26	0.895343
	0.06	0.636644	0.4	-0.0979742
	0.08	0.615038	0.36	0.265382
	0.06	0.935653	0.48	-0.246086
	0.06	0.707296	0.5	0.609093
	0.08	0.799601	0.56	0.129476
	0.1	0.265156	0.38	0.18112
	0.1	0.125642	0.54	0.17127
	0.1	0.971269	0.54	0.0627188
	0.12	0.753736	0.32	0.217957
	0.12	0.583363	0.26	0.474586
	0.1	0.85274	0.32	0.0471159
	0.1	0.727133	0.28	0.294167
	0.12	0.670445	0.32	0.133983
	0.1	0.925337	0.36	0.0971073
	0.1	0.586983	0.26	0.240398
	0.14	0.0419231	0.32	0.220849
	0.2	-0.0336801	0.28	0.12788
	0.16	0.109484	0.28	0.198462
	0.12	0.249751	0.3	0.0553796
	0.12	0.918484	0.32	0.375187
	0.1	0.900813	0.44	0.50487
	0.12	0.857314	0.32	0.304918
	0.22	0.189743	0.32	0.472328
	0.08	0.958326	0.28	0.171598
	0.1	0.929707	0.3	0.153862
	0.1	0.958736	0.36	0.325975
	0.1	0.905504	0.3	0.892222
	0.1	0.938624	0.32	0.3956
	0.1	0.894783	0.32	0.0459386
	0.1	0.766198	0.28	0.360588
	0.1	0.739029	0.28	0.417954
	0.56	-0.20559	0.28	0.143061
	0.12	0.658572	0.34	0.205669
	0.14	0.984028	0.3	0.228321
	0.1	0.948521	0.3	0.987609
	0.18	-0.239439	0.34	0.00397774
	0.02	0.988678	0.38	0.0653783
	0.04	0.920238	0.3	0.834651
	0.06	0.951969	0.34	0.10468
	0.08	0.951678	0.36	0.280973
	0.06	0.8572	0.34	-0.0184245
	0.02	0.998384	0.54	-0.546947
	0.06	0.955405	0.38	0.280794
	0.18	-0.0127372	0.28	0.784207
	0.06	0.858072	0.32	0.369378
	0.04	0.759986	0.32	0.807557
	0.02	0.842558	0.28	0.646317
	0.04	0.835811	0.28	1.01807
	0.08	0.819781	0.4	0.576384
	0.56	0.301535	0.32	0.439802
	0.58	0.0608624	0.24	0.9097
	0.4	0.541985	0.38	0.217483
	0.48	0.142083	0.26	0.0697232
	0.08	0.336388	0.24	0.79013
	0.14	0.419746	0.24	0.49929
	0.1	0.150435	0.36	0.690214
	0.12	0.274092	0.26	0.548654
	0.12	0.932487	0.24	0.548388
	0.2	0.000534242	0.24	0.664941
	0.1	0.605708	0.24	0.960252
	0.1	0.794298	0.52	0.132399
	0.08	0.769948	0.3	0.413292
	0.12	0.471388	0.28	0.356914
	0.3	0.349975	0.36	0.206859
	0.1	0.900113
	0.1	0.829771
	0.08	0.77028
	0.12	0.616593
	0.1	0.540393
	0.1	0.891434
	0.28	0.360747
	0.12	0.852701
	0.14	1.01763
	0.04	0.807237
	0.1	0.264094
	0.06	0.490029
	0.06	0.72112
	0.06	0.878623
	0.06	0.889516
	0.12	0.354861
	0.2	-0.181296
	0.06	0.835201
	0.06	0.870362
	0.08	0.802337
	0.06	0.889564
	0.06	0.766703
	0.04	0.686551
	0.16	0.639741
	0.16	0.200839
	0.2	0.0236943
	0.04	0.967767
	0.06	0.864406
	0.36	0.120545
	0.24	0.597948
	0.16	0.417879
	0.34	-0.170529
	0.16	0.750635
	0.12	0.958918
	0.06	0.827688
	0.1	0.133421
	0.1	0.679187
	0.1	0.537498
	0.12	0.467243
	0.1	0.698128
	0.2	-0.00923921
	0.1	0.504384
	0.12	0.1443
	0.06	0.597364
	0.08	0.586363
	0.06	0.886063
	0.1	0.577308
	0.08	0.603704
	0.14	0.188949
	0.18	0.346685
	0.1	0.498569
	0.14	0.18582
	0.12	0.146234
	0.1	0.450969
	0.08	0.582033
	0.08	0.773374
	0.2	0.018103
	0.06	0.642681
	0.06	0.753026
	0.1	0.458098
	0.1	-0.0298514
	0.1	0.287967
	0.16	0.0775801
	0.02	0.663057
	0.08	0.541265
	0.06	0.654928
	0.08	0.742176
	0.08	0.702809
	0.12	0.293232
	0.1	0.0927317
	0.08	0.244751
	0.08	0.800637
	0.04	0.579589
	0.06	0.773773
	0.18	0.393175
	0.14	0.0319872
	0.16	0.0475084
	0.1	0.766541
	0.1	0.735229
	0.1	0.758988
	0.22	0.651183
	0.18	0.90123
	0.24	0.415571
	0.3	0.28438
	0.18	0.548561
	0.46	-0.0868174
	0.18	0.294139
	0.22	0.13763
	0.14	0.786532
	0.26	0.176058
	0.16	0.0419864
	0.22	0.0859356
	0.26	-0.119177
	0.18	0.790285
	0.2	0.793021
	0.2	0.797996
	0.18	0.848122
	0.2	0.623545
	0.46	-0.381865
	0.44	-0.0177991
	0.12	0.883014
	0.22	0.632628
	0.1	0.859983
	0.26	0.167871
	0.12	0.696652
	0.12	0.867691
	0.08	0.727466
	0.12	0.848488
	0.12	0.700734
	0.12	0.840114

## Sheet: fig3 f,g
	Fig 3f										Fig 3g
	Scatter				Histogram – Cool		Histogram – Warm				Cool transient		Cool sustained		Warm sustained
	Cool	Warm			Duration index	Count	Duration index	Count			Adaptation index	Count	Adaptation index	Count	Adaptation index	Count
	0.47796	-0.00984604			< -1.3	0	< -1.3	2			< -0.6	0	< -0.6	1	< -0.6	0
	0.789353	0.167477			-1.25	0	-1.25	0			-0.56075	0	-0.56075	0	-0.56075	0
	-0.645691	0.166151			-1.15	1	-1.15	0			-0.48225	1	-0.48225	1	-0.48225	0
	0.501653	0.234865			-1.05	0	-1.05	0			-0.40375	1	-0.40375	0	-0.40375	1
	0.181714	-0.679426			-0.95	0	-0.95	0			-0.32525	1	-0.32525	0	-0.32525	1
	0.644992	0.627093			-0.85	0	-0.85	0			-0.24675	1	-0.24675	0	-0.24675	2
	0.800212	0.464092			-0.75	1	-0.75	0			-0.16825	0	-0.16825	5	-0.16825	2
	0.766236	0.345478			-0.65	1	-0.65	1			-0.08975	0	-0.08975	2	-0.08975	6
	0.515364	0.512885			-0.55	0	-0.55	0			-0.01125	0	-0.01125	9	-0.01125	12
	0.663696	0.30555			-0.45	1	-0.45	1			0.06725	2	0.06725	13	0.06725	18
	0.405483	0.242805			-0.35	0	-0.35	1			0.14575	2	0.14575	8	0.14575	13
	0.676442	0.615161			-0.25	1	-0.25	3			0.22425	2	0.22425	8	0.22425	10
	0.745528	0.746334			-0.15	2	-0.15	5			0.30275	4	0.30275	11	0.30275	7
	-0.183199	-0.21853			-0.05	1	-0.05	5			0.38125	7	0.38125	10	0.38125	8
	0.564161	0.0596175			0.05	5	0.05	12			0.45975	17	0.45975	10	0.45975	5
	0.753152	0.495491			0.15	8	0.15	16			0.53825	18	0.53825	10	0.53825	6
	0.617201	0.811413			0.25	11	0.25	17			0.61675	25	0.61675	18	0.61675	3
	0.833831	0.74584			0.35	3	0.35	12			0.69525	30	0.69525	12	0.69525	3
	0.296195	-0.4104			0.45	11	0.45	14			0.77375	45	0.77375	14	0.77375	1
	0.500759	0.750038			0.55	16	0.55	7			0.85225	54	0.85225	9	0.85225	0
	0.617805	0.673391			0.65	17	0.65	10			0.93075	31	0.93075	6	0.93075	0
	0.597882	0.062696			0.75	21	0.75	5			< 0.97	0	< 0.97	0	< 0.97	0
	0.603258	0.207519			0.85	18	0.85	8
	0.226223	-0.17515			0.95	6	0.95	4
	0.784779	0.265722			1.05	0	1.05	1
	0.52276	0.00816533			1.15	1	1.15	1
	0.684992	0.395788			1.25	0	1.25	0
	-0.491992	-0.241919			> 1.3	0	> 1.3	0
	0.774498	0.3789
	0.65478	0.357319
	0.184039	0.567488
	0.751546	-0.0123407
	0.834801	-0.135205
	0.881491	0.449457
	0.591917	-0.130635
	0.857916	0.219316
	0.283869	0.117658
	0.86523	-0.0576907
	0.808308	0.11212
	0.644388	0.477243
	0.743381	0.286521
	0.721106	0.0557834
	0.785871	0.505471
	0.406002	0.0992666
	0.806447	0.101773
	0.688407	0.164527
	0.759997	0.505623
	0.605618	0.437733
	0.941437	0.343158
	1.1251	-0.187579
	0.565011	0.637113
	0.729351	0.101905
	0.230544	0.332056
	0.566503	0.0248595
	0.799601	0.800503
	0.265156	0.359312
	0.753736	0.504296
	0.583363	0.463253
	0.586983	0.441784
	0.918484	0.449207
	0.900813	0.69317
	0.189743	0.328425
	0.929707	0.626006
	0.894783	0.693326
	0.658572	0.672531
	0.988678	-0.0808592
	-0.0127372	0.195658
	0.301535	0.400422
	0.0608624	-0.00260807
	0.541985	0.644994
	-0.761059	0.872851
	0.5254	0.618544
	0.336388	0.0231245
	0.419746	0.282381
	0.150435	0.260447
	0.274092	0.0187147
	0.000534242	0.125248
	0.605708	0.504314
	0.794298	0.826995
	0.471388	0.24735
	0.829771	0.439765
	0.540393	0.289416
	0.891434	0.865842
	0.852701	0.853812
	0.264094	0.195507
	0.490029	0.700694
	0.72112	1.18308
	0.878623	0.834525
	0.354861	0.0617342
	-0.181296	-0.322534
	0.835201	0.929336
	0.686551	0.461561
	0.417879	-0.246086
	0.133421	0.129476
	0.679187	0.18112
	0.188949	0.217957
	0.498569	0.474586
	0.146234	0.133983
	0.450969	0.0971073
	0.582033	0.240398
	0.773374	0.220849
	0.642681	0.198462
	0.458098	0.0553796
	0.287967	0.375187
	0.541265	0.472328
	0.702809	0.171598
	0.293232	0.153862
	0.244751	0.325975
	0.0319872	0.3956
	0.651183	0.205669
	-1.14129	0.228321
	0.90123	0.987609
	0.415571	0.00397774
	0.294139	-0.188509
	0.13763	0.280973
	0.0859356	0.280794
	0.790285	0.807557
	0.793021	1.01807
	0.797996	0.439802
	0.848122	0.9097
	0.883014	0.79013
	0.859983	0.548388
	0.867691	0.960252

## Sheet: fig4 d,e,f
	Fig 4d							Fig 4e				Fig 4f
	Temperature °C	Response pIC	SEM pIC	Response S1	SEM S1			Temperature °C	Proportion			Temperature °C	Proportion
	16	1	0.0218072	1	0.0155443			16	1			16	1
	22	0.892823	0.0213354	0.947334	0.0154965			22	0.985106			22	0.843537
	24	0.788644	0.020217	0.723086	0.0179866			24	0.96383			24	0.693878
	26	0.764576	0.0204939	0.685845	0.0171027			26	0.96383			26	0.585034
	28	0.656631	0.0200299	0.544112	0.0164958			28	0.887234			28	0.358277
	30	0.54222	0.0176872	0.306133	0.0138881			30	0.804255			30	0.165533
	32	0	0	0	0			32	0			32	0
	34	0.0702269	0.00723874	0.0273034	0.00276703			34	0.153652			34	0.00297619
	36	0.149438	0.0106384	0.0340484	0.00483728			36	0.375315			36	0.00892857
	38	0.257126	0.0137239	0.0447268	0.00647569			38	0.624685			38	0.0595238
	40	0.494158	0.0192455	0.0799209	0.0089427			40	0.843829			40	0.330357
	42	0.856714	0.0237872	0.11169	0.0146713			42	1			42	1

## Sheet: fig4 h,i
	Fig 4h
		22				26				32
	Temperature °C	Response	SEM		Temperature °C	Response	SEM		Temperature °C	Response	SEM
	16	1	0.0302144		16	1	0.0348038		16	1	0.0218072
	18	0.966028	0.0289531		22	0.861741	0.032992		22	0.892823	0.0213354
	22	0	0		26	0	0		24	0.788644	0.020217
	26	-0.015637	0.00824613		30	0.0188994	0.0104101		26	0.764576	0.0204939
	32	0.00698321	0.00991952		36	0.232132	0.0193588		28	0.656631	0.0200299
	36	0.0873547	0.0145234		42	0.932187	0.0364168		30	0.54222	0.0176872
	42	0.770677	0.0344096						32	0	0
									34	0.0702269	0.00723874
									36	0.149438	0.0106384
									38	0.257126	0.0137239
									40	0.494158	0.0192455
									42	0.856714	0.0237872
	Fig 4i
		22				26				32
	Temperature °C	Response	SEM		Temperature °C	Response	SEM		Temperature °C	Response	SEM
	-6	1	0.0302144		-10	1	0.0348038		-16	1	0.0218072
	-4	0.966028	0.0289531		-4	0.861741	0.032992		-10	0.892823	0.0213354
	0	0	0		0	0	0		-8	0.788644	0.020217
	4	-0.015637	0.00824613		4	0.0188994	0.0104101		-6	0.764576	0.0204939
	10	0.00698321	0.00991952		10	0.232132	0.0193588		-4	0.656631	0.0200299
	14	0.0873547	0.0145234		16	0.932187	0.0364168		-2	0.54222	0.0176872
	20	0.770677	0.0344096						0	0	0
									2	0.0702269	0.00723874
									4	0.149438	0.0106384
									6	0.257126	0.0137239
									8	0.494158	0.0192455
									10	0.856714	0.0237872

## Sheet: fig5 b,c,d
	Fig 5b
	Temperature °C	Animal 1	Animal 2	Animal 3	Animal 4	Animal 5	Mean	SEM
	22	96	100	98.0392	100	94.1176	97.6314	1.1488
	30	86	100	94.1176	96.2264	72.9167	89.8521	4.8138
	31	60	100	96	92.3077	72	84.0615	7.71038
	31.5	38	80	90.1961	77.3585	55.102	68.1313	9.46181
	Catch/32	21	5	23.5294	12.2642	16	15.5587	3.28386
	Fig 5c
	Temperature °C	Animal 1	Animal 2	Animal 3	Animal 4	Animal 5	Animal 6	Mean	SEM
	Catch/32	29.4118	6.32911	18.2609	24	13.1313	21	18.6888	3.32848
	34	87.5	25	38.8889	66.6667	66.6667	71.7391	59.4102	9.40131
	38	94.1176	62.5	60.7143	91.3043	95.8333	79.1667	80.606	6.4665
	40	100	67.5	70.6897	75	90	67.3913	78.4302	5.514
	42	88.2353	82.5	83.6364	73.913	100	69.5652	82.975	4.39744
	Fig 5d
	Temperature °C	Time
	22	444.5
	22	447.5
	22	280
	22	428
	22	355
	30	538
	30	423
	30	315
	30	519
	30	470
	31	927
	31	950.5
	31	459.5
	31	508.5
	31	504.5
	31.5	764
	31.5	606
	31.5	482
	31.5	598
	31.5	569
	34	739
	34	906.5
	34	1044
	34	661
	34	972
	34	848
	38	729
	38	1097
	38	997.5
	38	798
	38	724
	38	755
	40	708
	40	1227
	40	1285
	40	870.5
	40	694
	40	612
	42	647
	42	1312
	42	1092.5
	42	681
	42	665
	42	783.5
mean	warm	868.688
sem	warm	43.2798
mean	cool	529.45
sem	cool	39.3564

## Sheet: fig5 e,f
	Fig 5e													Fig 5f
		Temperature °C													Temperature °C
		22		30		31		31.5		Catch/32					Catch/32		34		38		40		42
		no light	light	no light	light	no light	light	no light	light	no light	light				no light	light	no light	light	no light	light	no light	light	no light	light
	Animal 1	88	100	64	8.33333	28	4.16667	16	8	14	2.04082			Animal 1	5	2.5	50	5	80	15	70	15	85	15
	Animal 2	100	100	90	65	55	15	30	10	7.5	0			Animal 2	18.4211	2.5641	26.3158	15.7895	42.1053	15.7895	66.6667	15	73.6842	10.5263
	Animal 3	100	100	100	93.75	68.75	50	46.875	6.25	9.375	0			Animal 3	11.9048	0	31.7073	9.52381	59.5238	28.5714	71.4286	28.5714	73.8095	57.1429
	Animal 4	100	95	92.1053	42.1053	75.6757	25	57.1429	0	15	5			Animal 4	15	0	60.5263	26.3158	68.4211	20	78.3784	30	67.5	36.8421
	Animal 5	100	95	100	57.1429	87.1795	20	55	10	25	10			Animal 5	10.3448	7.14286	53.8462	14.2857	92.8571	35.7143	88	64.2857	92	57.1429
														Animal 6	20	6.66667	82.7586	6.66667	96.6667	14.2857	96.5517	46.6667	100	14.2857
	Mean	97.6	98	89.2211	53.2663	62.921	22.8333	41.0036	6.85	14.175	3.40816			Mean	13.4451	3.1456	50.859	12.9302	73.2623	21.5602	78.5042	33.254	81.999	31.8233
	SEM	2.4	1.22474	6.62344	14.0271	10.167	7.6176	7.86482	1.85	3.04539	1.8853			SEM	2.26163	1.27698	8.34638	3.17758	8.48541	3.56457	4.75539	7.83539	5.09734	8.85344
	Effect:													Effect:
	Mean	0.4		-35.9548		-40.0877		-34.1536		-10.7668				Mean	-10.2995		-37.9288		-51.7022		-45.2503		-50.1756
	SEM	3.10805		9.04392		8.84754		8.86669		1.27552				SEM	2.4219		9.16829		8.62827		4.60803		10.898
	Values for mice not expressing ChR2 (Thy1-GCaMP6s) (grey) are presented in the Extended Data Fig. 7 source data.													Values for mice not expressing ChR2 (Thy1-GCaMP6s) (grey) are presented in the Extended Data Fig. 7 source data.

## Sheet: ED_Fig1 d,e
	Fig 1d							Fig 1e
		Total	2p layer						Total
	Animal 1	0.440111	0.482143					Animal 1	0.0118343
	Animal 2	0.562982	0.604651					Animal 2	0.0331492
	Animal 3	0.502778	0.53					Animal 3	0.0146342
								Animal 4	0.0199005
	Mean	0.501957	0.538931
								Mean	0.0198795

## Sheet: ED_Fig2 d
	Fig 2d
	Forepaw cool
	Onsets	0.095	0.095	0.145	0.145	0.095	0.095	0.095	0.095	0.095	0.095	0.095	0.095
	Mean	0.103333
	SEM	0.00561833
	Hindpaw cool
	Onsets	0.245	0.345	NA	NA	NA
	Mean	0.295
	SEM	0.05
	Face cool
	Onsets	0.195	0.045	0.145	NA
	Mean	0.128333
	SEM	0.0440959
	NA: Not available. Amplitude value below threshold, see methods.

[truncated: 7 more sheets: ED_Fig3, d, ED_Fig4, c, ED_Fig5,a, ED_Fig6 c,d, ED_Fig7 c,d,e, ED_Fig7 f,g, ED_Fig8 a,b,d]
